# Supplementary material for: Post-Transplant Cardiovascular Disease in Kidney Transplant Recipients: Incidence, Risk Factors, and Outcomes in the Era of Modern Immunosuppression
Source: J Clin Med. 2024 May 7;13(10):2734. doi: 10.3390/jcm13102734 (PMC11122649; doi:10.3390/jcm13102734)
Supplement: Supplementary file 1 [file jcm-13-02734-s001.zip]

Archive with 1 entries (1 files):
- jcm-2957874-supplementary.pdf
